# Supplementary material for: CHIR99021, trough GSK-3β Targeting, Reduces Epithelioid Sarcoma Cell Proliferation by Activating Mitotic Catastrophe and Autophagy
Source: Int J Mol Sci. 2021 Oct 15;22(20):11147. doi: 10.3390/ijms222011147 (PMC8538073; doi:10.3390/ijms222011147)
Supplement: Supplementary file 1 [file ijms-22-11147-s001.zip]

Archive with 1 entries (1 files):
- ijms-1411268-supplementary.pdf
